# Supplementary material for: Prevalence and Determinants of Excessive Screen Viewing Time in Children Aged 3–15 Years and Its Effects on Physical Activity, Sleep, Eye Symptoms and Headache
Source: Int J Environ Res Public Health. 2023 Feb 16;20(4):3449. doi: 10.3390/ijerph20043449 (PMC9958787; doi:10.3390/ijerph20043449)
Supplement: Supplementary file 1 [file ijerph-20-03449-s001.zip]

Archive with 1 entries (1 files):
- ijerph-2076673-supplementary.pdf
